# Supplementary material for: Ionic Strength Impacts the Physical Properties of Agarose Hydrogels
Source: Gels. 2024 Jan 25;10(2):0. doi: 10.3390/gels10020094 (PMC11154414; doi:10.3390/gels10020094)
Supplement: Supplementary file 1 [file gels-10-00094-s001.zip]

Archive with 1 entries (1 files):
- gels-2799010-supplementary.pdf
